# Supplementary material for: Gelatin-Modified Bioactive Glass for Treatment of Dentin Hypersensitivity
Source: Int J Mol Sci. 2024 Nov 5;25(22):11867. doi: 10.3390/ijms252211867 (PMC11593888; doi:10.3390/ijms252211867)
Supplement: Supplementary file 1 [file ijms-25-11867-s001.zip]

Archive with 1 entries (1 files):
- ijms-3289038-supplementary.pdf
